# Supplementary material for: New Insights into Amino-Functionalization of Magnetic Nanoplatelets with Silanes and Phosphonates
Source: Nanomaterials (Basel). 2022 Jun 20;12(12):2123. doi: 10.3390/nano12122123 (PMC9229317; doi:10.3390/nano12122123)
Supplement: Supplementary file 1 [file nanomaterials-12-02123-s001.zip]

Archive with 1 entries (1 files):
- nanomaterials-1774113-supplementary.pdf
